# Supplementary material for: Identifying inhibitors of the Leishmania inositol phosphorylceramide synthase with antiprotozoal activity using a yeast-based assay and ultra-high throughput screening platform
Source: Sci Rep. 2018 Mar 2;8:3938. doi: 10.1038/s41598-018-22063-9 (PMC5834442; doi:10.1038/s41598-018-22063-9)
Supplement: Supplementary file 2 — Supplementary Table [file 41598_2018_22063_MOESM2_ESM.xlsx]

## Sheet: Sheet2
Identifying inhibitors of the Leishmania inositol phosphorylceramide synthase with antiprotozoal activity using a yeast-based assay and ultra-high throughput screening platform
Jennifer L. Norcliffe, John G. Mina, Emilio Alvarez-Ruiz, Juan Cantizani-Perez, Francisco de Dios-Anton, Gonzalo Colmenarejo, Silva Gonzalez-Del Valle, Maria Marco-Martin,
José M. Fiandor, Julio J. Martin-Plaza, P.G. Steel and P.W. Denny
LNB Ref	SMILES	PFI	aring	pIC50 LmjIPCS	pIC50 AUR1	pIC50 Axenic	pIC50 axenic >5	PIC50 HepG2	pSI v HepG2	pSI v HepG2>1, PFI<8, A'ring <4	pIC50 InMac	pIC50 THP-1	pSI v THP-1	InMac >5, pSI v THP1> 1	Hit Ref
0014C 75***	Clc1ccc(cc1)N1NC(=O)CC1c1ccccc1	7.04	2	5.92	4.36	4.57	FALSE
4598W 92C*A	Cc1[nH]c2ccccc2c(=O)c1Cc1ccc(OC(F)(F)F)cc1	9.1	3	5.85	4	5.81	TRUE	4.02	1.79	FALSE
4671W 92C*A	Cc1[nH]c2ccccc2c(=O)c1Cc1ccc(cc1)C(F)(F)F	9.07	3	5.72	4	5.93	TRUE	4	1.93	FALSE
78/118	Cc1cccc(Nc2cccc3c2c(=O)[nH][nH]c3=O)c1C	7.07	3	5.1	4	4.3	FALSE
AD102638-200A3B22	COc1ccc(cc1)N(Cc1ccc(o1)-c1ccccc1)S(=O)(=O)c1ccccn1	10.07	4	6	4	5.23	TRUE	4.21	1.02	FALSE
AL101938-139A1	Cl.CCOc1cc2CCN(C)CCc2cc1S(=O)(=O)c1ccc(COc2ccc(F)cc2)cc1	9.31	3	5.65	4	4.5	FALSE
AS45234-005A4B2C1D4	OC(=O)C(F)(F)F.Clc1ccc(cc1Cl)C(=O)NC1CCN(CC1)S(=O)(=O)c1ccc(O[C@@H]2CCNC2)cc1	3.24	2	5.65	4.09	4.3	FALSE
AV207107-102A1	OC(=O)C(F)(F)F.Cc1ncccc1Oc1ncc(Cl)cc1S(=O)(=O)Nc1cc(Cl)ccc1F	6	3	5.99		4.9	FALSE
AV207107-107A1	Cc1ncccc1Oc1ncc(Cl)cc1S(=O)(=O)Nc1cccc(Cl)c1F	7.31	3	5.9	4	5.09	TRUE	4	1.09	TRUE	4.3	4.3	0	FALSE
C2180/12/1	COc1ccc(Cl)cc1NC(=O)Nc1cccc(Br)c1	8.01	2	5.98	4	5.32	TRUE	4.18	1.14	FALSE
CJL/479/3	OC(Cn1ccnc1)(C1CCCCC1)c1ccc(Cl)cc1Cl	7.68	2	6.81	4.71	5.24	TRUE	4.34	0.9	FALSE
CS100462-069A11B16	OC(=O)C(F)(F)F.Fc1ccc(CN2CCc3ccc(cc3CC2)S(=O)(=O)n2cccc2)cc1	6.33	3	5.73	4	7.64	TRUE	4	3.64	TRUE	5.48	4.5	0.98	FALSE	Cmpd1
CS100462-069A14B4	OC(=O)C(F)(F)F.Fc1cccc2n(ccc12)S(=O)(=O)c1ccc2CCN(Cc3cccnc3)CCc2c1	7.03	4	5.64	4	6.35	TRUE	4.28	2.07	TRUE	5.7	4.47	1.23	TRUE	Cmpd2
DC101675-085A1	Cl.COc1cc2CCN(C)CCc2cc1S(=O)(=O)c1ccc(COc2cccc(F)c2)cc1	8.95	3	5.47	4.02	4.3	FALSE
DJ107456-053A67	FC(F)(F)c1ccccc1NS(=O)(=O)c1ccc(s1)-c1cccs1	9.02	3	6.08	4	4.83	FALSE
DJ107456-057A22	Cc1cnc(NS(=O)(=O)c2ccc(s2)-c2ccc(F)cc2)c(Br)c1	8.61	3	5.72	4	4.55	FALSE
DJ107456-080A211	Fc1cccc(c1NS(=O)(=O)c1ccc(s1)-c1ccccc1F)C(F)(F)F	9.24	3	5.75	4	4.57	FALSE
DJ107456-088A34	COc1ccc(cc1)-c1ccc(s1)S(=O)(=O)Nc1ncc(Cl)cc1Cl	8.37	3	5.61	4	4.56	FALSE
DS105792-004A16B1	FC1(F)CCN(Cc2ccccc2NS(=O)(=O)c2ccc(Cl)c(Cl)c2)C1	7.75	2	5.4	3.78	4.65	FALSE
DS105792-004A6B1	Fc1cccc(NS(=O)(=O)c2ccc(Cl)c(Cl)c2)c1CN1CCC(F)(F)C1	7.9	2	5.56	3.82	5.04	TRUE	4.32	0.72	FALSE
DS105792-055A6B42	Fc1cccc(NS(=O)(=O)c2ccc(Cl)c(Cl)c2)c1CNCc1ccco1	7.61	3	5.92	4	4.71	FALSE
DS105792-055A7B42	Fc1cccc(NS(=O)(=O)c2ccccc2Cl)c1CNCc1ccco1	6.7	3	6.09	4	4.49	FALSE
DS205504-126A32B5C8	OC(=O)C(F)(F)F.OC(=O)C(F)(F)F.CN1CCC(CC1)Oc1cccc(c1)C(=O)N1CCC(CNS(=O)(=O)c2cccc(F)c2)CC1	3.37	2	5.7	4.18	4.3	FALSE
DZ203929-138A2	Cl.CN1CC[C@H](C1)Oc1cc(CNC(=O)c2ccc(Br)cc2)ccc1Cl	7.27	2	6.45	4	4.3	FALSE
HL209813-065A1	Cc1ccc(cc1)-c1cnc(N)c(c1)-c1nc2ccc(F)cc2[nH]1	9.04	4	5.55	4	5.12	TRUE	4.12	1	FALSE
IS203450-048A1	OC(=O)C(F)(F)F.OC(=O)C(F)(F)F.Nc1nonc1-c1nc2c(nccc2n1C1CCNCC1)-c1cccc(F)c1	3.71	4	6.1	4	4.39	FALSE
JCH/31/2	CC(C(O)(Cn1cncn1)c1ccc(F)cc1F)S(C)(=O)=O	4.05	2	5.2		4.3	FALSE
JJP/1777/3	Cl.OC(CCC1CCCCC1)(Cn1ccnc1)c1ccc(F)cc1F	7.75	2	7.71	5.21	4.85	FALSE
JJP/1818/3	OC(Cn1cncn1)(C1CCCS1)c1ccc(F)cc1F	5.81	2	7.9	6.03	4.3	FALSE
JMS-15898-298-1	Fc1ccc(cc1)-c1nc([nH]c1-c1ccncc1)-c1cccs1	9.34	4	6.02	4.07	4.68	FALSE
LK45855-125A1	Cc1ccnc(c1)-c1nn[nH]c1Br	5.2	2	6.1	4.48	5.76	TRUE	4	1.76	TRUE	4.48	4.49	-0.01	FALSE
MA102475-064A1B46	OC(=O)C(F)(F)F.OC(=O)C(F)(F)F.O=N(=O)c1cc(ccc1N1CCCC[C@H]1c1cccnc1)C#N	4.72	2	6.74	5.01	5.3	TRUE	4.02	1.28	TRUE	5.69	4.3	1.39	TRUE	Cmpd 5
N11110-83-1	Cl.Clc1cc(ccc1OCC=C)-c1nc(no1)-c1ccc2CCNCCc2c1	7.58	3	5.88	4	5.1	TRUE	5.36	-0.26	FALSE
N11266-30-A1	OC(=O)C(F)(F)F.CC(C)Oc1ccc(cc1Cl)-c1nc(no1)-c1ccc2CNCCc2c1C	6.42	3	5.74	4	4.65	FALSE
N11828-23-3	Clc1ccc(cc1Cl)N1CCC(NC(=O)c2ccncc2)=N1	6.74	2	6.03	4.18	4.3	FALSE
N4309-86-B1	Nc1ccc(Br)cc1-c1nc(N)c2cc(Br)ccc2n1	8.26	3	6.75	4	4.3	FALSE
N4347-22-1	OC(=O)C(F)(F)F.O=c1[nH]ccc2nc(NCCc3c[nH]cn3)nc(Nc3cccc(c3)S(=O)(=O)N3CCOCC3)c12	3.95	4	6.79	5.45	5	TRUE	4	1	TRUE	4.41	4.3	0.11	FALSE
N6862-82-1	Cc1cc(Cl)ccc1NC(=O)COc1ccccc1NS(=O)(=O)c1cccs1	7.59	3	6.21	4	4.7	FALSE
N6862-82-2	Cc1ccccc1NC(=O)COc1ccccc1NS(=O)(=O)c1cccs1	6.93	3	5.48	4	4.3	FALSE
N6896-93-B1	Cc1nc(c(s1)-c1ccnc(Nc2cc(ccc2C)S(N)(=O)=O)n1)-c1ccccc1	8.53	4	6.47	4	5.81	TRUE	4	1.81	FALSE
N6896-96-B1	CNS(=O)(=O)c1ccc(C)c(Nc2nccc(n2)-c2sc(C)nc2-c2ccccc2)c1	9.25	4	6.08	4	6.18	TRUE	4.42	1.76	FALSE
N7030-10-104	Clc1ccc(cc1Cl)N1CCC(NC(=O)c2ncccn2)=N1	5.85	2	5.78	4	4.3	FALSE
N9272-3-4	Cc1cc(Cl)ccc1NC(=O)CN(c1ccccc1C(O)=O)S(=O)(=O)c1cccs1	5.68	3	6.98	4	4.3	FALSE
R10040/200/6	Oc1ccc(Cl)cc1NS(=O)(=O)c1ccc(Cl)c(Cl)c1	7.14	2	5.21		4.92	FALSE
R10565/35/4	CCn1ncc2c(N[C@H]3CCCC[C@H]3C(O)=O)c(cnc12)C(=O)NCc1ccccc1	5.55	3	6.07	4	4.3	FALSE
R11466/151/4	CN1CCN(CC1)c1ccc2ncc(-c3cccc(NC(=O)Cc4cccs4)c3)n2n1	8.01	4	5.16	4	4.3	FALSE
R9196/29/59	O=C1CCc2cc(ccc2N1)-c1csc(n1)-c1cccnc1	7.17	3	5.66	4	4.3	FALSE
RB/854/3	O[C@](Cn1cncn1)(C1CCOCC1)c1ccc(F)cc1F	5.02	2	5.51	5.4	4.3	FALSE
RF44798-098A21	O=C(NCc1cccs1)c1sccc1NS(=O)(=O)c1ccccc1	7.42	3	6.57	4	4.91	FALSE
RF44798-098A22	O=C(NCc1ccccc1)c1sccc1NS(=O)(=O)c1ccccc1	7.57	3	5.84	4	4.67	FALSE
SC/101464	Oc1ccc(cc1)-c1nccc(n1)-c1ccc(Cl)cc1	8.41	3	5.3		5.56	TRUE	4	1.56	FALSE
SC/109224	CCc1cccc(NC(=O)Nc2cc(F)ccc2F)c1	7.84	2	5.64	4	4.82	FALSE
SC/109667	COc1ccc(Cl)cc1NC(=O)Nc1cccc(F)c1	2	2	5.68	4	4.94	FALSE
SC/109683	Cc1cc(ccc1NC(=O)Nc1cccc(F)c1)N(=O)=O	6.5	2	5.51	4	5.42	TRUE	4.88	0.54	FALSE
SC/110880	Oc1c(C(=O)NNC(=O)c2ccc(Cl)cc2Cl)c(=O)[nH]c2ccccc12	5.76	3	5.31	4	4.3	FALSE			FALSE
SC/122159	COc1ccc(CN2CCN(CC2)S(=O)(=O)c2ccc(OC(F)(F)F)cc2)cc1	7.89	2	5.69	4	6.56	TRUE	4	2.56	TRUE	4.45	4.3	0.15	FALSE
SC/128042	Cc1ccc(cc1)-c1ccnc(n1)-c1ccc(O)cc1	8.28	3	5.74		5.18	TRUE	4	1.18	FALSE
SC/32543	Oc1ccccc1-c1cc(=O)c2ccccc2o1	0.3	3	5.79	4	4.3	FALSE
SC/67526	Oc1ccccc1C(=O)Nc1cc(ccc1Cl)C(F)(F)F	7.9	2	6.29	4.2	5.28	TRUE	4.82	0.46	FALSE
SC/79553	Nc1ccc(cc1)S(=O)(=O)Nc1ccccc1Oc1ccc(Cl)cc1Cl	8.4	3	6.02	4	4.98	FALSE
SC/89927	C1CN(CCN1c1ccccn1)c1ncc(cn1)-c1cccs1	7.52	3	6.11	4	4.3	FALSE
SC/95708	CC1CCc2c(C1)sc(NC(=O)c1cccs1)c2C#N	7.71	2	5.87	4	4.3	FALSE
SC/96415	ClC(Cl)(Cl)C(=O)Nc1c(Br)c(nn1-c1ccccc1)C1CC1	8.41	2	6.48	4	4.69	FALSE
SC/96769	O=S(=O)(Nc1cccc2nsnc12)c1cccs1	6.68	3	6.81	4	4.61	FALSE
SC/98031	Clc1cccc(NC(=O)Nc2ccc3nnsc3c2)c1	7.59	3	5.78	4	5.18	TRUE	4.75	0.43	FALSE
ST/1032211	CS(=O)(=O)c1oc(nc1S(=O)(=O)c1ccc(Cl)cc1)-c1ccc(F)cc1	7.99	3	6.42	4	6.36	TRUE	4.76	1.6	TRUE	5.37	5.44	-0.07	FALSE
ST/1032223	CCCS(=O)(=O)c1oc(nc1S(=O)(=O)c1ccc(F)cc1)-c1cccs1	8.19	3	6.05	4	6.53	TRUE	5.28	1.25	FALSE
ST/1080669	Cl.OC(=O)Cc1c(nc2ccccc2c1-c1ccccc1)-c1cccs1	8.3	4	5.98	4.1	4.89	FALSE
ST/1098001	CC1(C)CCC(CC1(O)Cn1ccnc1)=Cc1ccc(Cl)cc1	7.48	2	6.78	4.61	5.26	TRUE	4.33	0.93	FALSE
ST/1099846	COC1(C)CCC(CC1(O)Cn1ccnc1)=Cc1ccc(Cl)cc1	6.71	2	6.3	4	5.53	TRUE	4.14	1.39	TRUE		4.3	-4.3	FALSE
ST/1100321	O=C(Nc1ccon1)c1cc2CCCCCCc2s1	7.74	2	5.54	4	4.71	FALSE
ST/1105254	CCCCCc1c(C)nc(Nc2ccccc2)[nH]c1=O	7.38	2	5.82	4	4.76	FALSE
ST/1108634	COc1ccc(Br)cc1C(=O)Nc1cc(Cl)ccc1O	7.3	2	5.21	4	4.78	FALSE
ST/1113587	CCc1noc2nc(C)nc(NC3CCCCCC3)c12	8.04	2	5.89	4	4.33	FALSE
ST/1125044	Clc1cc(NC(=O)c2cccs2)ccc1NC(=O)c1ccccc1	7.51	3	5.63	4	4.3	FALSE
ST/1127597	Clc1ccc(s1)C(=O)Nc1ccc2scnc2c1	8.27	3	5.55	4	5.19	TRUE	4.01	1.18	FALSE
ST/1129403	Cc1cccn2c1nc(O)c(C(=O)NCc1ccncc1)c2=O	4.92	3	4.55	4	4.3	FALSE
ST/1131244	Cc1ccccc1C(=O)N(Cc1cccnc1)c1nc2c(F)cccc2s1	10.08	4	5.48	4.17	5.09	TRUE	4.28	0.81	FALSE
ST/1131522	COCC(C)NC(=O)c1c(O)nc2c(C)cccn2c1=O	4.59	2	5.84	4.07	4.3	FALSE
ST/1138848	CCc1ccccc1Oc1cncc(n1)-c1nc2ccccc2[nH]1	9.2	4	6.13	4	4.3	FALSE
ST/1153644	COc1ccc(cc1C(C)C)S(=O)(=O)Nc1cc(ccc1Cl)N(=O)=O	7.2	2	5.6	4	5	TRUE	4	1	TRUE	4.41	4.3	0.11	FALSE
ST/1193938	Clc1ccc(cc1NC(=O)c1ccc(Cl)c(c1)N(=O)=O)-c1nc2ccccc2[nH]1	9.16	4	6.37	4	5.06	TRUE	4.64	0.42	FALSE
ST/1197083	Brc1ccc(cc1)S(=O)(=O)c1oc(nc1C#N)-c1ccccc1	8.28	3	6.12	4	6.44	TRUE	4.22	2.22	FALSE
ST/1197585	Cc1cccc(c1)C(=O)Nc1nc(ns1)-c1cccs1	8.21	3	5.55	4	4.51	FALSE
ST/1197587	COc1cccc(c1)C(=O)Nc1nc(ns1)-c1cccs1	7.63	3	5.75	4	4.66	FALSE
ST/1217724	O=C(NCc1ccc2OCOc2c1)c1ccccc1NS(=O)(=O)c1cccs1	7.02	3	6.65	4	4.94	FALSE
ST/1238223	CN(C)S(=O)(=O)c1ccc(Cl)c(NS(=O)(=O)c2ccc(cc2)C(C)(C)C)c1	7.37	2	5.87	4	5.17	TRUE	4	1.17	TRUE	4.3	4.3	0	FALSE
ST/1241904	NC(=O)c1cc(ccc1O)-c1csc(n1)-c1ccsc1	7.71	3	6.02	4	4.68	FALSE
ST/1245806	CNC(=O)CN(C)c1nc(nc2sc(C)c(C)c12)-c1cccs1	8.72	3	5.75	4	4.3	FALSE
ST/1260077	Cc1oc(cc1C(=O)NCC(=O)c1cccs1)-c1ccc(Cl)cc1	8.78	3	6.02	4	4.46	FALSE
ST/1261284	COc1ccccc1-c1nc(cs1)-c1ccc(O)c(c1)C(N)=O	7.66	3	5.62	4	4.48	FALSE
ST/1274537	O=C(c1cn(Cc2ccccc2C#N)c2ccccc12)c1ccccc1	10.61	4	5.52	4	5.45	TRUE	4	1.45	FALSE
ST/1276812	Fc1ccc(NC(=O)Nc2ccc(Cl)c(Cl)c2)cc1N(=O)=O	7.21	2	6.04	4	5.45	TRUE	5	0.45	FALSE
ST/1280764	Brc1ccc(s1)C(=O)Nc1ccc2ncsc2c1	8.39	3	5.82	4	5.16	TRUE	4	1.16	FALSE
ST/1287093	Clc1ccccc1CSc1nc(=O)[nH]c2CCCCc12	7.42	2	5.15		4.3	FALSE
ST/1289929	CCOc1ccc(cc1S(=O)(=O)n1ccnc1)C(C)C	6.76	2	5.54	4.45	4.98	FALSE
ST/1291407	Clc1ccc(CN2CCC(CC2)NC(=O)N2CCc3cc(Cl)ccc23)s1	7.68	2	5.2	4	5.54	TRUE	4.17	1.37	TRUE	5.68	5.22	0.46	FALSE
ST/1415177	Cc1ccccc1S(=O)(=O)N1CCN(CC1)c1nccc(n1)-c1cccs1	8.55	3	5.59	4	4.66	FALSE
ST/1415180	O=S(=O)(N1CCN(CC1)c1nccc(n1)-c1cccs1)c1ccccc1	8.07	3	5.75	4	4.4	FALSE
ST/1440432	Oc1ccc(cc1)-c1cc(no1)C(=O)Nc1ccc(F)c(Cl)c1	7.45	3	6.19	4	4.98	FALSE
ST/1451035	CC(=O)N1N=C(COc2ccccc2Br)OC1C=Cc1ccccc1	8.09	2	5.79	4	4.3	FALSE
ST/1451045	CC(=O)N1N=C(COc2ccc(Cl)c(C)c2)OC1c1ccc(C)o1	7.65	2	6.5	4	4.72	FALSE
ST/1451125	CC(=O)N1N=C(OC1COc1ccc(Cl)cc1)c1ccccc1Cl	8.18	2	6	4	4.8	FALSE
ST/1451140	CC(=O)N1N=C(OC1COc1ccc(Cl)cc1C)c1ccco1	7.16	2	6.53	4	5.16	TRUE	4	1.16	TRUE	4.3	4.3	0	FALSE
ST/1455408	CC(=O)N1N=C(COc2ccc(Cl)cc2C)OC1c1cccs1	7.88	2	7.54	4	5.11	TRUE	4.01	1.1	TRUE	4.3	4.3	0	FALSE
ST/1471361	COc1ccccc1-c1nn(-c2c(C)cccc2C)c2[nH]c(=O)cc(c12)C(F)(F)F	10.57	4	6.18	4	5.1	TRUE	4	1.1	FALSE
ST/1543199	N#Cc1ccc(NCCOc2ccc3ccccc3c2)nc1	8.24	3	6.05	4	4.3	FALSE
ST/1544102	O=C1CCc2cc(ccc2N1)-c1csc(n1)-c1ccsc1	8.37	3	5.91	4	4.3	FALSE
ST/1545686	CCc1ccccc1NC(=O)c1cc(oc1C)-c1ccc(Cl)cc1	9.75	3	6.22	4	4.3	FALSE
ST/1548033	Cc1ccc(Nc2nc(C(N)=O)c(NC(=O)C3CCC3)s2)cc1	6.26	2	4.78	4	4.3	FALSE
ST/1725476	CC(O)C1OCCC(C)C(O)C(=O)OC[C@]23CCC(C)=C[C@H]2O[C@@H]2C[C@@H](OC(=O)C=CC=C1)[C@@]3(C)[C@]21CO1	3.68	0	6.75	5.26	8.49	TRUE	7.41	1.08	TRUE	8.71	8.58	0.13	FALSE
ST/1725495	CC1=C[C@H]2O[C@@H]3C[C@H]4OC(=O)C=CCC=C5OCC[C@@]6(O[C@@H]6C(=O)OC[C@@]2(CC1)[C@]4(C)[C@@]31CO1)[C@@H]5O	3.07	0	7.27	4.92	8.33	TRUE	7.64	0.69	FALSE
ST/1766829	CCn1cc(C(O)=O)c(=O)c2cc(F)ccc12	4.47	2	5.77	4	4.61	FALSE
ST/1803771	c1nnc2nccc(-c3cc4ccccc4o3)n12	7.57	4	6.38	4.49	4.3	FALSE
ST/1850161	Clc1ccc(cc1)C1=CSc2nc(=N)[nH]c(=N)n2N1	3.83	2	6.1	4	4.32	FALSE
ST/1938375	Clc1ccc(cc1)C(=O)N1CCCn2c1nc1ccccc1c2=O	7.49	3	5.61	4	4.3	FALSE
ST/1962332	CC(NC(=O)c1c(O)c2sccc2[nH]c1=O)c1ccc(F)cc1	6.08	3	5.36	4	4.3	FALSE
ST/2097267	Oc1cc(O)c2c(c1)oc(-c1ccccc1)c(O)c2=O	0.41	3	6.08	4	4.69	FALSE
ST/2183803	O[C@]1(CCCC[C@@H]1n1cncn1)c1ccc(F)cc1	5.86	2	6.48	4.87	4.3	FALSE
ST/2184718	CCc1ccc2n(CC(F)(F)F)cc(C(O)=O)c(=O)c2c1	5.72	2	6.12	4	4.44	FALSE
ST/243992	CCCCCNC(=O)c1c(O)c2ccccc2[nH]c1=O	5.34	2	5.26	4	5.68	TRUE	4	1.68	TRUE	4.3	4.3	0	FALSE
ST/261533	Brc1ccc(cc1)C(=O)c1nocc1C(=O)c1cccs1	8.51	3	5.93	4.36	4.3	FALSE
ST/261550	COc1ccc(cc1)C(=O)c1nocc1C(=O)c1ccc(Cl)cc1	8.53	3	6.55	4	4.35	FALSE
ST/266497	COc1cccc(c1)-c1csc(NC(=O)c2cccc(Cl)c2)c1C(O)=O	6.96	3	6.48	4	5.15	TRUE	4	1.15	TRUE	4.34	4.3	0.04	FALSE
ST/389620	Fc1ccc(OCc2nnc(NC(=O)c3cnccn3)s2)cc1	5.51	3	5.91	4	4.48	FALSE
ST/411835	Cc1ccc(cc1)S(=O)(=O)Nc1cc(Cl)c(Cl)cc1Cl	8.18	2	5.77	4	5.15	TRUE	4	1.15	FALSE
ST/472875	Fc1cccc(c1)C(=O)c1coc2ccc(Br)cc2c1=O	8.75	3	6.75	5.54	5.64	TRUE	4.2	1.44	FALSE
ST/489542	Clc1cc(C(=O)Nc2nc3ccc(cc3s2)N(=O)=O)c(Cl)s1	7.86	3	5.79	4	5.89	TRUE	5	0.89	FALSE
ST/492114	CNC(=O)c1ccsc1NC(=O)c1ccc(s1)N(=O)=O	4.63	2	5.77	4	6.05	TRUE	4	2.05	TRUE	5.85	4.3	1.55	TRUE	Cmpd 4
ST/500242	FC(F)(F)Oc1ccc(NC(=O)Nc2ccc(cc2)N(=O)=O)cc1	7.21	2	6.06	4	5.37	TRUE	4.85	0.52	FALSE
ST/510927	FC(F)(F)c1ccc(Nc2nc(cs2)-c2ccncc2)cc1	9.11	3	5.8	4	4.56	FALSE
ST/512740	Cc1cc(C)n2nc(nc2n1)S(=O)(=O)Nc1ccccc1N(=O)=O	5.49	3	6.99	5.4	5.03	TRUE	4	1.03	TRUE	4.3	4.3	0	FALSE
ST/516872	O=C(c1cccs1)c1cn(Cc2ccc(cc2)C#N)c2ccccc12	10.27	4	5.5	4	4.83	FALSE
ST/517902	Cc1oc2cc(O)ccc2c(=O)c1-c1nc2ccccc2s1	8.27	4	6.11	4	4.3	FALSE
ST/525525	Nc1ccc(cc1)-c1nc2cc(Cl)cc(Cl)c2o1	8.64	3	5.68	4	4.31	FALSE
ST/534228	COc1ccc(c(Cl)c1Cl)S(=O)(=O)Nc1ccccc1C(F)(F)F	7.86	2	5.7	4	4.71	FALSE
ST/537896	CNc1nc(N)c(c(Nc2cccc(Cl)c2)n1)N(=O)=O	6.12	2	5.98	4	4.71	FALSE
ST/551412	Cc1ccc2cc(sc2c1)C(=O)Nc1ccc(C)c(N)c1	8.32	3	6.22	4	4.69	FALSE
ST/566960	FC(F)(F)c1cc(Cl)ccc1NC(=O)Nc1nc(SCC=C)ns1	8.15	2	5.63	4	6.3	TRUE	4.63	1.67	FALSE
ST/570135	FC(F)(F)c1nnc(NC(=O)c2ccc(Cl)cc2)s1	6.67	2	6.11	4	5.46	TRUE	4.79	0.67	FALSE
ST/579040	Clc1ccccc1NS(=O)(=O)c1cccc(NC(=O)c2ccc(o2)N(=O)=O)c1	6.25	3	5.55		6.31	TRUE	4.65	1.66	TRUE	4.95	4.92	0.03	FALSE
ST/591387	CCOc1cccc(c1)C(=O)Nc1cc(ccc1C)-c1nc2ccccc2[nH]1	9.15	4	5.66	4	4.8	FALSE
ST/629481	O=C(N1C(=O)C(Oc2ccccc12)c1ccccc1)c1ccccc1	9.07	3	6.99	4	4.61	FALSE
ST/630987	FC(F)(F)c1cc(ccc1Cl)S(=O)(=O)Nc1ccccc1Br	8.5	2	5.6	4.17	4.72	FALSE
ST/631944	FC(F)(F)Oc1ccc(NC(=O)c2ccc(Br)s2)cc1	8.55	2	4.84	4	4.88	FALSE
ST/640830	FC(F)(F)c1nnc(NC(=O)c2ccc(c(Cl)c2)N(=O)=O)s1	6.08	2	5.57	4	5.53	TRUE	4.59	0.94	FALSE
ST/641236	CC(N1Cc2cccc(C(O)=O)c2C1=O)c1ccccc1	4.62	2	5.64	4	4.3	FALSE
ST/646239	O=C(Nc1ccc(C#N)c(c1)C#N)c1cccs1	5.55	2	6.06	4	4.68	FALSE
ST/646349	CCOc1nc2ccccc2nc1NS(=O)(=O)c1ccccc1	7.25	3	5.67	4	4.64	FALSE
ST/648091	O=C(NCCc1ccccc1)c1ccccc1NS(=O)(=O)c1cccs1	7.63	3	5.74	4	4.73	FALSE
ST/654862	Fc1ccc(NS(=O)(=O)c2ccc(Cl)c(c2)C(F)(F)F)cc1N(=O)=O	7.44	2	5.73	4	5.38	TRUE	4.41	0.97	FALSE
ST/656010	OC(=O)c1c(NC(=O)c2ccccc2F)scc1-c1ccc(Br)cc1	7.25	3	6.67	4	5.08	TRUE	4	1.08	TRUE	4.3	4.3	0	FALSE
ST/663705	O=S(=O)(Nc1cccc2nsnc12)c1ccccc1	6.92	3	5.75	4	4.4	FALSE
ST/668081	CN(C)CCNc1ccc2ncc(-c3ccc4ccccc4c3)n2n1	7.93	4	5.56	4	4.3	FALSE
ST/682329	Cc1ccnc2nc(nn12)C(=O)N1CCCSC1=Nc1cccc(c1)C(F)(F)F	8.27	3	6.2	4	4.5	FALSE
ST/689197	OC(=O)c1cccc2CN(Cc3ccccc3F)C(=O)c12	4.47	2	5.71	4	4.3	FALSE
ST/696972	CCOc1ccc2[nH]c(=O)c(CN(Cc3cccnc3)C(=O)Nc3ccc(F)cc3)cc2c1	7.75	4	5.82	4.14	4.3	FALSE
ST/709938	COc1cc(OC)cc(c1)C(=O)Nc1nnc(o1)-c1ccccc1Cl	7.27	3	4.76	4	6.11	TRUE	4.07	2.04	TRUE	4.58	4.3	0.28	FALSE
ST/712281	Cc1cccc2sc(nc12)N(Cc1cccnc1)C(=O)C1CCCCC1	9.26	3	6.63	5.25	5.5	TRUE	4.07	1.43	FALSE
ST/724177	COc1ccc(c(C)c1C)S(=O)(=O)Nc1cc(Cl)ccc1C	2	2	5.67	4	4.72	FALSE
ST/727705	Fc1ccc(Cn2cc(C(=O)c3ccco3)c3ccccc23)cc1	10.4	4	5.66	4	4.54	FALSE
ST/728445	CCN(C(=O)Cc1c([nH]c2ccccc12)C(O)=O)c1cc(C)ccc1C	5.93	3	5.4	4	4.74	FALSE
ST/728737	Oc1cccc(c1)-c1cc(no1)C(=O)Nc1cccc(c1)C(F)(F)F	7.91	3	5.68	4	4.3	FALSE
ST/736217	Clc1cccc(NC(=O)Nc2ccc3snnc3c2)c1	7.68	3	5.49	4	4.87	FALSE
ST/743143	Cc1ccc2[nH]c(COc3ccc(Cl)cc3)nc2c1	8.5	3	5.49	4	4.53	FALSE
ST/755059	Clc1cccc(Nc2nc(cs2)-c2ccncc2)c1	8.65	3	5.81	4	5.17	TRUE	4.49	0.68	FALSE
ST/771851	Clc1ccc(CNC(=O)c2ccccc2NC(=O)c2ccco2)cc1	7.98	3	6.05	4	4.3	FALSE
ST/782334	FC(F)(F)c1nnc(NC(=O)c2ccc(Br)s2)s1	6.64	2	6.31	4	4.93	FALSE
ST/786453	Fc1cccc(C=C(C(=O)Nc2ccccc2Cl)C(=O)Nc2ccccc2Cl)c1	9.14	3	4.76	4	6.69	TRUE	5.17	1.52	FALSE
ST/786454	Clc1ccccc1NC(=O)C(=Cc1ccc(cc1)C#N)C(=O)Nc1ccccc1Cl	8.41	3	6.04	4	7.13	TRUE	5.44	1.69	FALSE
ST/802162	Clc1ccc2oc(NC(=O)c3ccco3)c(-c3ccc(Br)cc3)c(=O)c2c1	9.36	4	5.97	4	4.6	FALSE
ST/803957	COc1cccc2[nH]c(cc12)C(=O)Nc1cccc(Cl)c1	7.97	3	6.16	4	4.91	FALSE
ST/803999	COc1ccc2cc([nH]c2c1)C(=O)Nc1ccc(F)c(Cl)c1	8.14	3	6.03	4	4.95	FALSE
ST/807832	CC1CSC(=N1)N(C(=O)c1cc(C)on1)c1ccc(Cl)cc1	2	2	5.89	4.26	4.3	FALSE
ST/811532	CC1CSC(=N1)N(C(=O)Cn1cnnn1)c1ccc(Cl)cc1	5.87	2	6.75	4	4.3	FALSE
ST/812474	CC1CSC(=N1)N(C(=O)CN1CSCC1=O)c1ccc(Cl)cc1	5.64	1	6.58	4	4.3	FALSE
ST/815117	CC1CSC(=N1)N(C(=O)Cc1cccs1)c1ccc(Cl)cc1	8.21	2	6.19	4	4.47	FALSE
ST/816400	CC1CSC(=N1)N(C(=O)CCc1ccco1)c1ccc(Cl)cc1	7.57	2	6.02	4	4.66	FALSE
ST/826453	CCCc1cc(=O)[nH]c(Nc2cc(Cl)cc(Cl)c2)n1	7.34	2	5.65	4	5.05	TRUE	4.85	0.2	FALSE
ST/832324	Cn1c2ccccc2c(O)c(Oc2ccc(Cl)cc2)c1=O	7.44	3	6.47	4	4.3	FALSE
ST/833860	Cc1cc(C)n2nc(nc2n1)S(=O)(=O)Nc1c(Cl)cccc1Cl	6.8	3	6.54	4.99	4.38	FALSE
ST/835722	Cc1cc(O)c(Cl)c(C)c1NS(=O)(=O)c1ccc(Br)cc1	7.39	2	5.05		4.57	FALSE
ST/837236	OC(=O)c1ccccc1Sc1ncnc2scc(-c3ccccc3)c12	7.94	4	7.42	4.73	5.01	TRUE	4	1.01	TRUE	4.39	4.3	0.09	FALSE
ST/839801	Brc1ccc(OCc2nc3ccccc3[nH]2)cc1	8.22	3	5.25	4	4.31	FALSE
ST/852088	Clc1ccc(Cn2nnc(n2)-c2ccc(CN3CCOCC3)cc2)cc1	8.19	3	6.09	4	5.49	TRUE	4	1.49	FALSE
ST/867134	CSc1ccccc1NS(=O)(=O)c1cccs1	6.38	2	5.38	4	4.3	FALSE
ST/867278	Cc1ccc(O)c(NC(=O)c2cccc(Br)c2)c1	7.29	2	4.95	4	4.66	FALSE
ST/869684	Oc1c(Cl)cc(NC(=O)c2ccc(Br)cc2)cc1Cl	7.31	2	5.55	4	4.75	FALSE
ST/871026	COc1cc(ccc1NC(=O)Nc1ccc(OC(F)(F)F)cc1)N(=O)=O	7.22	2	6.25	4	5.16	TRUE	4.88	0.28	FALSE
ST/875327	Cc1ccc(NC(=O)Nc2ccc(Cl)c(c2)N(=O)=O)cc1	7.19	2	5.59	4	5.02	TRUE	4.64	0.38	FALSE
ST/880430	Cc1cc(ccc1N)-c1nc2cc(Cl)ccc2o1	8.47	3	5.96	4	4.57	FALSE
ST/892571	Nc1nc(NCC=C)nc(Nc2cccc(F)c2)c1N(=O)=O	6.39	2	6.2	4	4.3	FALSE
ST/905433	CSc1nsc(NC(=O)Nc2ccc(Cl)cc2)n1	6.73	2	6.07	4	4.52	FALSE
ST/906545	Clc1cccc(NS(=O)(=O)c2cccs2)c1Cl	6.77	2	6.51	4.11	4.67	FALSE
ST/910382	CCOc1cc(ccc1Br)S(=O)(=O)N1CCN(Cc2ccc3OCOc3c2)CC1	7.55	2	5.63	4	4.67	FALSE
ST/912241	O=C(Nc1nnc(o1)-c1ccccc1)c1ccc2CCCCc2c1	8.35	3	5.73	4	5.91	TRUE	4	1.91	FALSE
ST/915519	Fc1ccccc1CSc1nc(=O)[nH]c2CCCCc12	6.99	2	5.51	4	4.3	FALSE
ST/918837	NC(=O)c1ccsc1NC(=O)c1ccc(s1)N(=O)=O	3.95	2	5.98	4	6.48	TRUE	4	2.48	TRUE	5.69	4.57	1.12	TRUE	Cmpd 3
ST/937316	CNS(=O)(=O)c1ccc(NC(=O)c2csc(C)c2-c2ccccc2)cc1	7.49	3	6.22	4	4.41	FALSE
ST/945994	Fc1ccc(CNc2ncc(-c3ccncc3)c(n2)-c2ccoc2)cc1	8.67	4	5.87	4	4.3	FALSE
ST/961462	CN1CCN(CC(=O)Nc2ccc3CCCc3c2)CC1c1ccccc1	6.85	2	5.69	4	4.3	FALSE
ST/961463	CN1CCN(CC(=O)Nc2ccc(cc2)C(F)(F)F)CC1c1ccccc1	7.06	2	5.47	4	4.3	FALSE
ST48766-047X8	Cc1ccc(cc1NC(=O)c1cc2ccccc2o1)-c1nc2ccccc2[nH]1	9.92	5	6.49	4	4.93	FALSE
U11871/14/3	OCc1ccn2nc(c(-c3ccncc3)c2c1)-c1ccc(F)cc1	8.19	4	6.2	4.37	5.72	TRUE	4	1.72	FALSE
U12546/102/3	Fc1ccc(cc1)-c1nn2c(OCC(F)(F)F)cccc2c1-c1ccncc1	10.3	4	6.16	4.51	4.87	FALSE
U18123/163/3	Cl.Nc1ncc(cc1-c1nc2ccccc2[nH]1)-c1ccccc1	8.49	4	5.85	4	4.43	FALSE
U20197/52/63	CC1CC(=NN1S(=O)(=O)c1cc(Cl)sc1Cl)c1ccc(C)cc1	8.57	2	5.3	4	4.49	FALSE
U20197/52/94	CC1CC(=NN1S(=O)(=O)c1ccc(Cl)cc1F)c1ccc(C)cc1	8.25	2	5.59	4	4.3	FALSE
VDPP/14/72/1	O=N(=O)c1ccc(NS(=O)(=O)c2ccccc2)c(c1)-c1ccccc1	8.28	3	5.99	4	5.3	TRUE	4.45	0.85	FALSE
VMTA/1987/36/2	CC(C)CCN1c2ccccc2N(CC2CCCCC2)C(=O)C(N)C1=O	5.52	1	5.98	4.58	5.7	TRUE	4.09	1.61	TRUE	5.09	4.3	0.79	FALSE
ST/662660	O=C(NCc1ccco1)c1ccccc1NS(=O)(=O)c1cccs1	6.66	3	5.84	4	4.68667	FALSE
